# Supplementary material for: Terminal Epitope-Dependent Branch Preference of Siglecs Toward N-Glycans
Source: Front Mol Biosci. 2021 Apr 29;8:645999. doi: 10.3389/fmolb.2021.645999 (PMC8116747; doi:10.3389/fmolb.2021.645999)
Supplement: Supplementary file 2 [file DataSheet2.XLSX]

## Sheet: 98 N-glycan array
	Siglec-2		Siglec-3		Siglec-9		Siglec-10		Siglec-F
Glycan	Average	STDEV	Average	STDEV	Average	STDEV	Average	STDEV	Average	STDEV
1	0	10.875	6.16667	2.48328	8.5	45.2802	0	8.01665	3.16667	4.91596
2	5.83333	10.9438	12.8333	14.2466	2.5	77.9891	2.83333	4.62241	9.66667	9.5219
3	1.66667	13.8082	395.167	61.1634	28036.5	2487.55	1342.83	110.311	17475	2391.11
4	18.75	11.471	1285	124.719	19117.2	1394.72	6580.83	1722.92	1514.17	551.816
5	3.83333	14.3167	6.16667	3.25064	579.5	963.284	0	3.68782	4	2.52982
6	4.16667	18.4328	75.8333	17.0812	42630.7	4099.89	2658.67	269.602	16656.8	451.182
7	17.5	8.24015	4	2.96648	48	67.6934	0	3.9833	3.83333	2.56255
8	0	9.65401	2.83333	4.62241	0	18.6914	4.16667	12.2868	5.33333	2.58199
9	5.16667	3.86868	38.3333	19.2007	7351.17	1907.97	145.5	17.1901	2826.5	359.779
10	20.6667	15.2009	2974.17	215.059	19643	2163.09	2865.5	329.629	491.833	79.5925
11	0	6.33772	3.33333	1.63299	919.333	1436.5	0	5.44059	5.33333	4.32049
12	3.83333	15.1844	8.33333	3.07679	18933.3	1076.58	159.5	16.8256	1078.33	67.6658
13	12.1667	8.42417	1.5	3.61939	0	52.9528	0	2.04124	4	2.60768
14	5.16667	16.558	22.3333	20.1362	0	17.9332	0	3.0605	4.33333	3.38625
15	8.83333	11.1788	68.8333	29.3218	10034.8	1315.88	252.667	21.796	2299.75	760.975
16	24.6667	11.4833	3692.5	602.08	23211.3	2378.02	5037.5	790.758	944.833	131.608
17	13.1667	9.57949	6	4.04969	483.333	1631.72	0	5.45588	1.5	1.04881
18	5	13.2212	38.8333	31.9025	22008.7	996.737	500.667	47.2088	2652.33	397.162
19	17.1667	11.9903	2.5	2.34521	0	94.6467	0	4.66548	4.66667	3.14113
20	9.5	11.8448	9.16667	9.86745	0.666667	92.8626	0.333333	2.58199	5.16667	2.31661
21	2.66667	17.5917	28.3333	10.9301	9221.33	1700.24	229.833	29.6001	2241	891.523
22	35	18.6333	2526.67	307.343	23013.5	1392.22	3358.67	340.919	806	64.8691
23	5.5	14.3073	8.16667	16.5942	548.333	1433.38	0	2.94392	0.166667	2.99444
24	2.83333	11.6003	43.3333	43.6791	19935.8	958.876	411	37.884	1737	116.794
25	4	16.1493	2	2.09762	7	114.557	0	4.03733	4.16667	2.31661
26	0	9.37372	2	2.19089	0	25.5219	0	3.61939	2.5	2.66458
27	8.33333	14.0095	691.5	99.2124	42178.8	1444.75	1888	189.708	11350.5	2412.84
28	7.25	9.46485	65.3333	16.1576	7387.67	1990.74	1014.67	93.3117	621.667	68.7013
29	5.33333	23.3723	3.16667	16.4611	0	153.607	0	4.13521	4.16667	5.34478
30	0	18.7661	255.5	40.3373	34013.8	3746.9	1258.67	131.701	17091.7	803.152
31	5.66667	11.3783	1.5	1.3784	0	173.294	0	3.07679	2.16667	2.92689
32	0	15.5746	4.5	9.85393	0	39.015	0	2.06559	1.33333	1.63299
33	0	13.4969	580.167	60.284	45198	3692.75	2114.33	294.29	21667	3402.6
34	14.1667	8.23205	32.3333	23.0796	5038.17	1727.13	709.667	76.5419	399	23.3324
35	3.5	17.5243	0	2.68328	0	147.496	0	3.25064	4.16667	5.11534
36	0	10.8582	225	30.4762	30842.5	1547.45	1602.33	104.741	15865.3	1661.46
37	19.5	13.1415	4	2.89828	0	28.7292	0	2.33809	2.16667	2.71416
38	0	13.2929	4.5	9.1815	0	19.5925	0	5.39444	1.33333	1.8619
39	5	11.6103	12	8.29458	13322.7	1987.99	152.667	10.7269	7533.67	2272.49
40	30.3333	15.0422	941.667	130.664	19353.7	1521.9	2176.17	311.982	580.333	72.5718
41	0.666667	6.62319	0	2	0	879.211	0	3.14113	2.16667	1.94079
42	2	17.5727	7.33333	1.96638	18245.5	809.641	101.667	13.6918	1969.83	55.4776
43	5.83333	7.3598	9	4.60435	9272.83	529.797	98	15.8871	6646.5	414.777
44	63	21.3073	1132.83	229.029	11513.7	801.714	1401.83	105.346	224.5	14.99
45	11.5	6.09098	4.83333	4.35507	0	75.6714	0	3.34664	0	1.89737
46	0	9.48156	11.5	11.2205	14474.2	2925.78	119.833	5.23132	2686.33	422.108
47	9.5	20.8247	1953.67	396.581	24406.7	2118.44	10749.3	1482.64	23040.7	1706.1
48	3	11.7303	282.667	38.3597	26222.7	1445.13	445.333	46.6419	18853.3	1029.68
49	0	7.88458	87.5	11.7941	49878.2	1346.95	2409.5	267.757	43752.8	1021.99
50	27.1667	15.237	13.8333	7.46771	190.167	175.997	176	17.47	125	16.5045
51	22.8333	18.702	32.6667	10.9848	18714	1045.91	696	23.2723	7478.33	501.692
52	7	15.02	11.1667	15.4067	10704.3	1450.86	78.6667	9.33095	1595.33	170.138
53	38.3333	22.0605	5.33333	2.16025	0	67.6215	0	9.60035	1.5	2.73861
54	0.166667	16.4367	0.666667	1.0328	0	85.3979	0	7.71362	2.8	3.34664
55	10.25	10.9049	279.167	26.4455	36767.5	442.217	567.5	58.4799	24535	2356.08
56	18.1667	17.1513	25.3333	13.7647	206.833	129.149	236.667	11.1116	194	21.3167
57	21.5	14.5155	0	4.85798	0	85.179	0	0.547723	0.5	1.64317
58	0	13.4276	112.333	6.47045	31189.2	6336.97	978.5	81.4733	12652.2	681.522
59	0	9.1815	382.833	54.2639	22651.8	1301.27	586.333	17.3973	18892.7	1665.66
60	4.33333	13.8948	18.3333	4.63321	2853.67	442.9	125.5	14.829	91.5	13.9392
61	0	9.41807	0	3.32666	0	135.628	0	2.58199	7.83333	18.8618
62	0	12.4097	96.5	10.2518	46502.7	1422.05	632.167	36.7555	12655.5	355.819
63	7.5	9.74679	18.1667	13.1669	6402.83	871.574	560.167	15.8293	11644.8	856.647
64	5	10.4881	8.66667	6.25033	2693.5	1108.98	32.3333	19.4388	2762.83	338.271
65	1	10.6019	184.333	16.8602	25990.2	1046.33	2298.33	108.875	15517.3	1435.21
66	19.8333	26.4833	699.167	45.6308	16104.5	371.644	769.833	49.4506	246	32.4037
67	14.2	6.65332	1240.6	117.56	50033.2	2622.26	5795.4	175.305	20736.6	612.718
68	12.75	17.6895	98.5	15.7194	48828.8	1885.42	494.167	42.4566	10295.8	621.657
69	0	17.5043	9.16667	4.75044	634	168.09	6566.17	781.433	26.5	4.67974
70	403.75	68.4172	1699.67	310.16	12883.3	1845.51	34907.2	2670.75	18.8333	3.81663
71	8.16667	16.5459	7.5	1.51658	11181.2	430.678	15460.7	580.966	15	12.182
72	0	8.39047	20	6.63325	15688	680.099	13082.2	3167.82	30	2.82843
73	302	56.4447	2117.83	166.027	6927.5	907.671	35406.5	2165.21	13.6667	7.99166
74	5.83333	5.11534	14.5	7.71362	17454	1219.37	22988	2480.54	37	4.93964
75	8.5	10.5214	17.3333	15.2796	1250.33	351.143	7021.83	547.599	41	4.69042
76	262.333	42.2074	868.667	197.953	11736	1275.82	29906.2	2091.06	17.1667	9.51665
77	0	9.20145	597	111.321	22155.3	1246.95	37595.7	4947.45	159.5	30.801
78	646	55.4653	1002.17	207.454	16204.3	892.675	26915	3255.4	40.3333	6.3456
79	0	12.4807	4.16667	3.0605	0	218.8	0.833333	3.12517	0	1.36626
80	6.83333	18.0379	12.5	9.97497	115.5	668.386	41.3333	60.9612	3	2
81	0	20.3437	8	16.9352	0	259.216	2.5	1.87083	0	4.13118
82	3.33333	17.9295	4.5	4.50555	430.167	1083.53	0	2.73252	0	4.57894
83	14.5	10.1341	7.33333	7.11805	93.6667	698.487	0	10.4817	3	3.57771
84	2.83333	13.7174	1.83333	2.56255	956.833	1283.9	0	5.08593	3	2.19089
85	4.5	15.437	3.16667	10.2843	0	277.306	0	9.36839	1.83333	2.31661
86	0	9.15787	12.3333	18.0739	0	115.664	0	3.16228	1	2.89828
87	5.16667	22.6488	292.167	158.707	34417.2	1289.56	485.167	27.5058	20937	213.859
88	5.66667	13.7502	16.6667	16.207	227	817.333	0	7.93515	0	2.75681
89	17.3333	20.7926	14.8333	8.35264	547.167	946.508	68.3333	141.048	15.5	9.41807
90	3	15.1261	4.16667	8.06019	1489.83	1786.79	0	8.81854	1.66667	0.816497
91	0	16.0831	4	6.19677	293.667	708.233	5.83333	6.43169	1.5	2.88097
92	11.3333	9.24482	118.167	29.2808	5543.83	782.611	908.5	89.8415	16035.2	531.242
93	6.83333	21.3581	176.667	110.266	18864.8	3496.59	117.667	14.1516	8146	744.218
94	0	23.3638	12.6667	6.25033	11402.2	1879.64	103	13.0537	9898.67	1410.29
95	0	7.33258	234	46.2342	15968.8	1550.86	6543.67	316.882	25.3333	7.11805
96	0	4.14729	3.16667	2.04124	3851.83	1249.62	10.1667	82.2324	2.83333	2.13698
97	16.1667	7.33258	2933.17	179.722	8546.67	626.987	3545.83	425.094	1614.17	314.964
98	0	11.2502	1.16667	4.95648	0	103.302	3.33333	11.6218	1.83333	1.83485

## Sheet: Neu5Gc Array
	Siglec-10 (1ug/mL)		Siglec-10 (5ug/mL)
Glycan	Average	STDEV	Average	STDEV
93	7.16667	1.7224	245.667	26.9271
97	284.167	57.9773	6497.67	623.192
3	127.833	11.1609	3552	414.307
4	400.167	41.9019	7721	571.244
77	1748.5	128.765	17173.8	3299.16
78	5634	561.494	28849.2	2643.37
99	996.5	222.154	11435.2	2385.43
100	3467.5	723.16	35018.7	4348.36
101	6815.75	959.92	45882.2	5761.99
102	130.5	65.8293	2059	259.001
103	1481	380.856	18856.3	3783.76
104	1134.33	224.861	14056.2	1806.43
